# Supplementary material for: Mitochondrial Dynamic Proteins MiD49 and MiD51 as Novel Targets of Cardioprotection
Source: Cells. 2026 Mar 20;15(6):559. doi: 10.3390/cells15060559 (PMC13024988; doi:10.3390/cells15060559)
Supplement: Supplementary file 1 [file cells-15-00559-s001.zip]

Archive with 6 entries (6 files):
- cells-4046392 Supplementary Figures with figure legends.pdf
- Supplementary tables for MiD manuscript 2025.pdf
- Video S1A. HL-1 VC simulated IRI.mp4
- Video S1B. HL-1 MiD KD simulated IRI.mp4
- Video S2A. H9c2 VC RT simulated IRI.mp4
- Video S2B. H9c2 MiD KD RT simulated IRI.mp4
